# Supplementary material for: Investigating the moments of “aha” and “hmm” through acoustic analysis of voice and speech in pre-service physics teacher education–A novel method for identifying significant learning moments
Source: PLoS One. 2025 Jan 24;20(1):e0314344. doi: 10.1371/journal.pone.0314344 (PMC11761114; doi:10.1371/journal.pone.0314344)
Supplement: S1 Data — (CSV) [file pone.0314344.s001.csv]

Subject	Sex	dur	Code	F0_Hz	F0_st	F0_range_st	F0_SD_Hz	F0_SD_st	SPL	SPL_range	Alpha-ratio	Voice_breaks
3	1	5,75	0	221,33	12,87	23,75	68,28	5,68	80,97	25,18	-15,75	52,2
4	1	34,04	0	207,83	12,01	22,25	51,42	5,03	76,61	20,66	-18,94	55,57
1	1	7,52	0	171,11	8,56	16,93	46,38	5,23	77,03	19,01	-14,92	38,99
2	1	11,55	0	193,18	11,16	18,41	30,04	3,03	85,36	21,67	-18,77	34,65
3	1	16,58	0	186,55	9,77	21,78	60,4	6,15	80,21	24,04	-16,51	51,99
4	1	18,41	0	186,3	10,46	20,38	35,41	3,32	78,8	22,94	-16,94	56,74
1	1	19,35	0	179,05	9,57	18,81	41,14	4,37	78,35	23,64	-16,06	54,61
2	1	21,31	0	187,29	10,44	20,35	40,93	3,86	86,6	27,03	-17,7	43,77
3	1	16,37	0	207,3	11,61	22,92	67,06	6,1	76,23	25,82	-18,62	63,59
4	1	18,58	0	197,12	11,05	11,03	50,43	5,18	78,01	27,69	-19,67	43,3
5	2	13,01	0	95,98	-0,81	13,13	10,66	1,82	82,06	27,92	-18,59	52,06
6	2	19,49	0	91,35	-1,67	9,73	10,86	1,88	82,79	25,67	-15,49	54,19
7	2	4,13	0	97,21	-0,56	7,17	8,8	1,55	83,88	8,92	-18,32	48,45
2	2	13,11	0	201,98	11,84	18,8	36,48	3,58	87,47	23,35	-17,05	58,25
8	2	2,2	0	111,7	1,85	8,33	10,03	1,53	85,25	20,76	-16,52	33,99
9	2	19,16	0	94,57	-1,07	10,76	10,56	1,9	84,55	22,23	-16,74	58,64
5	2	11,59	0	94,91	-1	9,82	10,3	1,77	86,61	23,35	-20,82	52,8
8	2	10,84	0	111,76	1,9	11,63	6,77	1,01	84,17	17,78	-15,28	47,35
6	2	15,26	0	104,08	0,4	13,81	21,02	3,06	81,44	19,33	-16,3	59,59
7	2	6,24	0	122,24	3,37	10,77	13,63	1,98	91,4	25,57	-22,45	21,08
9	2	15,43	0	89,61	-1,96	8,79	7,73	1,5	82,8	18,45	-15,19	58,84
5	2	17,11	0	107,77	1,06	12,8	18,15	2,83	83,22	27,1	-19,95	64,26
8	2	18,9	0	111,34	1,76	13,51	12,42	1,77	79,7	21,03	-16,91	54,86
6	2	25,14	0	99,61	-0,26	13,78	15,55	2,52	85,74	23,23	-15,6	57,67
7	2	14,88	0	104,49	0,55	11,95	16,86	2,69	88,68	27,3	-17,15	40,2
9	2	14,78	0	90,27	-1,88	12,77	10,82	1,91	81,53	19,77	-16,94	47,26
1	1	9,52	1	175,08	9,02	18,07	45,77	5,01	80,23	21,62	-16,77	61,43
1	1	4,01	1	170,04	8,98	13,82	24,66	2,82	70,47	22,69	-16,04	70,85
1	1	12,97	1	177,53	9,52	19,08	36,01	3,96	76,03	22,75	-16,54	60,26
3	1	9,55	1	208,85	11,55	22,66	71,93	6,74	78,62	20,37	-13,79	60,02
3	1	12,77	1	177,82	9,26	16,69	47,12	5,14	80,51	16,82	-12,9	62,1
3	1	12,91	1	203,22	11,21	21,36	66,04	6,32	85,5	23,96	-16,12	46,77
3	1	8,93	1	222,69	13,12	23,54	60,34	5,34	81,94	21,15	-17,39	58,7
4	1	18,39	1	204,62	11,57	21,41	56,99	5,65	78,23	24,11	-19,14	60,64
4	1	6,19	1	198,12	11,72	14,43	23,28	2,05	80,6	23,09	-14,74	49,68
4	1	13,79	1	206,84	12	18,68	46,3	4,86	72,93	19,02	-20,04	64,36
4	1	12,68	1	203,32	11,63	22,29	49,6	5,07	73,79	29,46	-21,25	51,19
4	1	1,59	1	221,78	12,8	20,19	65,6	6,28	76,06	23,89	-23,55	12,43
4	1	4,14	1	253,04	15,6	21,3	53,77	4,3	78	28,35	-24,7	31,58
1	1	2,77	1	172,8	8,59	19,27	53,87	5,57	80,1	21,68	-12,12	36
1	1	5,84	1	169,87	8,75	20,25	37,56	3,84	77,3	22,49	-14,89	41,27
1	1	3,06	1	196,77	11,37	18,47	35,26	3,68	72,82	21,94	-21,91	46,77
2	1	3,58	1	179,46	9,92	14,43	26,98	2,73	89,23	24,73	-14,83	25,93
2	1	8,11	1	160,14	7,89	13,92	27,15	3,07	85,99	25,96	-17,21	33,53
2	1	4,74	1	187,45	10,77	14,43	19,16	1,99	82,36	19,29	-22,63	30,67
2	1	4,44	1	172,66	8,77	17,3	44,34	5,1	79,51	27,38	-20,78	43,62
2	1	7	1	184,85	10,41	18,81	27,49	2,95	81	20,2	-22,63	40,4
3	1	4,56	1	182,54	9,09	22,51	70,7	6,83	81,69	22,9	-17,28	40,46
3	1	6,34	1	211,17	12,4	18,3	47,62	4,59	73,65	27,07	-15,85	67,01
3	1	1,7	1	173,71	8,35	19,29	62,4	6,66	68,71	21,65	-18,24	41,12
3	1	4,44	1	189,96	9,78	20,36	72,81	6,88	74,08	22,6	-17,36	54,45
3	1	8,97	1	205,08	11,43	19,83	63,4	6,21	74,1	23,88	-20,77	44,45
3	1	4,03	1	199,18	11,34	17,35	46,89	4,8	73,9	22,37	-16,87	72,14
3	1	4,44	1	181,57	9,14	22,35	67,51	6,43	79,37	28,69	-14,95	51,68
4	1	7,15	1	188,28	10,78	15,71	24,62	2,58	71,63	24,84	-17,54	62,25
4	1	8,42	1	199,29	11,61	20,35	34,41	3,65	73,64	25,15	-21,49	45,92
4	1	3,02	1	215,12	12,81	15,38	50,39	3,92	75,49	24,71	-20,29	41,98
1	1	5,88	1	189,82	10,52	16,94	45,32	4,66	68,21	20,35	-19,14	59,56
1	1	5,9	1	178,74	9,69	17,31	34,56	3,69	72,57	21,27	-17,34	52,76
1	1	7,4	1	205,37	12,21	14,58	35,49	2,95	71,37	16,5	-14,38	68,95
2	1	2,17	1	233,87	13,4	22,86	81,44	7,14	79,16	26,11	-21,34	21,36
2	1	2,58	1	177,18	8,59	18,86	68,01	6,78	76,76	23,42	-20,15	37,97
2	1	1,33	1	193,95	10,22	18,19	69,93	6,8	81,22	17	-23,64	46,95
2	1	10,75	1	181,1	9,85	23,45	39,73	3,99	79,87	24,59	-19	64,69
2	1	13,14	1	163,88	8,21	21,58	33,34	3,41	84,3	24,85	-16,83	48,78
2	1	5,3	1	191,29	10,98	18,29	33,01	2,94	87,37	23,58	-19,44	25,89
2	1	8,87	1	201,37	11,09	23,06	66,47	6,1	82,04	19,04	-18,51	70,32
2	1	3,36	1	205,69	12,31	16,82	27,77	2,5	86,09	27,88	-21,44	25,46
2	1	9,86	1	198,95	11,31	17,33	48,62	4,73	85,44	20,5	-19,43	50,73
2	1	6,74	1	202,55	11,16	23,81	67,45	6,22	86,09	21,87	-18,28	52,5
3	1	2,08	1	239,38	14,87	19,59	36,82	3,08	82,23	26,02	-19,78	21,77
3	1	10,14	1	190,22	10,66	20,91	40,8	4,28	77,9	28,84	-17,86	52,38
3	1	3,55	1	192,9	10,16	19,48	68,25	6,68	69,87	21,76	-21,14	43,17
3	1	1,56	1	198,99	11,76	11,21	25,31	2,34	78,11	27,99	-17,9	17,79
4	1	8,01	1	196,16	11,17	17,32	42,38	4,38	72,8	28,8	-21,13	54,43
4	1	5,87	1	212,14	12,72	20,85	39,68	3,24	76,8	22,31	-21,05	40,3
4	1	7,9	1	232,96	14,16	19,47	47,26	4,48	70,16	27,95	-25,2	54,2
4	1	7,15	1	197,47	10,96	18,23	56,12	5,56	72,05	24,51	-20,99	56,14
5	2	8,87	1	95,89	-0,84	11,98	11,83	1,96	76,07	20,96	-19,19	59,88
5	2	5,35	1	104,41	0,6	9,4	13,88	2,23	83,54	27,33	-19,73	48,72
5	2	5,97	1	106,23	0,87	15,32	17,69	2,32	83,69	22,94	-20,57	66,65
5	2	21,38	1	97,5	-0,52	10,94	9,86	1,68	78,54	29,37	-20,7	67,02
5	2	3,39	1	98,65	-0,33	10,1	10,59	1,77	79,11	26,2	-19,56	63,24
6	2	1,42	1	113,3	1,93	9,56	18,18	2,91	83,83	25,82	-23,83	20,28
6	2	3,99	1	103,04	0,36	10,86	14,29	2,29	85,13	22,75	-15,92	45,16
6	2	2,7	1	95,86	-0,83	6,99	10,13	1,82	82,8	20,6	-22,62	46,4
7	2	2,89	1	152,8	6,45	16,21	46,37	5,73	95,31	25,47	-16,65	22,81
8	2	4,67	1	109,87	1,57	9,02	9,12	1,44	91,53	25,24	-14,84	40,39
8	2	1,84	1	113,31	2,13	6,87	6,71	1,08	85,73	18,78	-19,93	25,69
9	2	14,76	1	87,93	-2,29	9,18	7,5	1,44	82,23	21,95	-14,44	63,65
9	2	6,55	1	99,49	-0,26	12,11	14,63	2,43	90,25	25,1	-17,88	44,28
9	2	7,32	1	91,71	-1,67	9,75	13,25	2,43	81,39	18,63	-17,39	57,11
5	2	3,64	1	96,57	-0,67	8,73	8,55	1,47	78,56	18,08	-21,84	50,13
5	2	4,4	1	92,51	-1,4	5,65	6,89	1,27	77,4	18,85	-20,64	49,62
5	2	8,03	1	96,26	-0,84	12,85	15,01	2,43	85,31	26,65	-20,62	34,11
8	2	8,77	1	113,37	2,06	12,16	13,38	2	81,3	28,44	-16,9	53,9
8	2	2,28	1	114,9	2,2	12,4	18,37	2,59	85,76	17,66	-16,3	28,97
8	2	3,58	1	111,07	1,78	9,09	7,61	1,12	82,07	22,42	-17,53	23,89
6	2	6,91	1	95,76	-0,79	8,03	6,93	1,21	75,83	21,53	-17	64,73
7	2	2	1	95,8	-0,79	6,06	7,24	1,3	87,81	18,15	-13,44	25,43
7	2	3,11	1	103,29	0,49	8,52	9,25	1,56	88,75	20,9	-21,85	23,79
7	2	2,74	1	94,66	-1	5,8	7,39	1,36	90,55	19,36	-20,18	20,5
7	2	2,37	1	100,73	0,05	10,77	9,77	1,61	87,28	24,43	-17,92	31,49
7	2	7,55	1	103,21	0,44	8,44	11,57	1,94	81,04	26,17	-19,54	54,39
9	2	7,6	1	87,49	-2,48	11,51	13,33	2,35	79,91	20,57	-18,17	60,68
9	2	16,21	1	93,2	-1,47	13,4	16,76	2,84	79,16	22,07	-17,21	55,74
9	2	7,35	1	85,93	-2,67	8,25	6,08	1,21	81,24	18,14	-15,75	51
9	2	7,39	1	85,24	-2,94	10,28	12,74	2,39	75,69	20,2	-20,23	65,62
9	2	5,83	1	88,09	-2,32	9,55	10,82	2,1	78,09	19,89	-17,93	64,18
9	2	2,04	1	82,05	-3,48	5,66	6,49	1,34	79,73	18,7	-17,59	38,51
5	2	1,44	1	100,77	0,02	7,64	11,81	1,99	76,77	24,16	-22,41	54,84
5	2	2,52	1	109,71	1,45	9,23	14,79	2,3	79,9	20,57	-21,76	45,77
5	2	2,21	1	94,75	-0,97	6,35	6,41	1,16	81,41	17,67	-20,79	49,91
8	2	9,61	1	135,13	4,94	12,39	23,74	3,13	73,77	22,96	-19,56	78,54
6	2	3,75	1	97,16	-0,64	8,43	12,85	2,19	75,82	15,02	-16,88	66,69
6	2	5,8	1	90,41	-1,8	7,07	7,46	1,37	76,76	17,1	-21,3	54,77
7	2	1,94	1	99,74	-0,09	5,92	7,37	1,31	80,38	23,38	-19,16	43,25
7	2	12,22	1	112,67	1,76	17,43	22,93	3,16	89,76	22,45	-15,92	49,81
9	2	8,77	1	80,56	-3,82	10,15	7,97	1,57	80,8	20,69	-16,69	55,3
9	2	7,62	1	83,03	-3,27	7,42	6,07	1,25	78,57	17,25	-19,16	56,74
9	2	1,8	1	78,62	-4,21	5,1	5,86	1,24	77,67	22,43	-17,36	56,59
1	1	4,41	2	196,15	11,19	22,12	47,44	4,07	78,11	20,82	-20,3	48,8
1	1	1,1	2	221,18	13,45	16,23	38,69	3,3	85,41	13,15	-14,96	17,33
2	1	4,43	2	155,88	7,35	12,38	29,69	3,52	80,28	26,37	-15,85	57,56
2	1	10,24	2	185,33	10,42	18,26	32,02	3,03	88,1	24,3	-16,17	52,56
2	1	11,94	2	227,76	13,85	19,24	51,95	3,61	94,47	30,37	-12,27	23,31
2	1	11,09	2	223,24	13,43	23,17	51,45	4,09	92,71	22,52	-15,78	43,76
2	1	6,92	2	232,05	14,22	21,14	46,8	3,54	97,39	26,79	-14,68	31,39
2	1	2,77	2	249,79	15,49	15,46	52,04	3,53	93,95	23,95	-16,15	20,15
2	1	7,87	2	239,1	14,7	22,21	51,01	3,72	93,82	28,67	-12,86	24,88
3	1	7,3	2	195,21	11,03	17,07	44,47	4,62	80,58	20,42	-12,41	45,58
3	1	13,9	2	214,37	12,45	22,9	59,62	5,29	81,64	25,42	-17,85	53,9
3	1	6,23	2	204,75	11,67	19,5	56,33	5,23	82,12	20,83	-15,26	54,98
3	1	4,9	2	226,24	13,26	23,83	70,66	5,62	85,45	25,1	-13,75	47,13
3	1	4,61	2	253,86	15,09	22,61	78,64	6,39	85,36	23,3	-17,33	36,41
4	1	1,61	2	204,06	12,07	17,27	33,57	3,32	79,32	21,66	-16	30,5
4	1	3,87	2	224,22	13,92	11,35	18,43	1,43	71,93	24,08	-20,79	62,29
4	1	7,94	2	206,54	12,21	17,33	36,74	3,74	84,64	29,44	-15,77	39,83
4	1	11,62	2	204,44	12,14	16,07	30,94	3,01	77,24	16,45	-16,03	71,91
4	1	2,81	2	207,84	12,61	7,35	17,34	1,41	85,67	25,92	-15,51	30,93
4	1	5,73	2	195,56	11,23	16,18	36,66	3,9	80,67	27,03	-15,47	33,58
4	1	2,72	2	224,38	13,78	15,32	32,79	2,85	81,51	25,24	-19,27	36,86
4	1	4,55	2	259,89	16,28	11,25	45,35	2,99	81	27,41	-22,4	51,25
4	1	9,81	2	214,13	12,99	22,3	29,58	2,71	80,5	20,88	-17,34	41,58
1	1	4,87	2	196,12	10,94	18,05	50,2	5,31	72,6	28,16	-19,3	41
1	1	7,05	2	202,81	11,23	19,46	64,93	6,11	77,62	27,13	-15,45	50,36
1	1	13,85	2	190,3	10,62	17,08	41,41	4,5	72,99	22,67	-16,19	55
1	1	4,33	2	193,64	11,24	15,43	27,83	2,71	81	24,77	-14,97	49,82
1	1	9,62	2	191,94	10,99	16,7	34,17	3,33	79,27	25,68	-12,82	64,89
1	1	8,67	2	196,67	11,4	17,99	34,78	3,41	77,38	21,51	-19,87	43,32
1	1	1,08	2	197,63	11,69	7,59	20,66	1,91	83,38	15,19	-15,9	20,82
1	1	10,45	2	189,53	10,78	23,09	36,59	3,11	76,79	26,32	-17,54	55,54
2	1	6,43	2	192,05	11,1	19,95	30,06	2,58	88,46	26	-15,49	25,74
2	1	6,78	2	182,47	10,18	19,38	29,92	2,82	92,53	26,67	-13,88	29,78
3	1	1,8	2	220,5	12,45	21,29	77,74	6,87	82,42	21,71	-12,42	47,36
3	1	3,18	2	207,73	11,76	19,28	59,44	5,91	79,02	20,01	-16,07	44,1
3	1	2,73	2	241,78	14,53	18,82	60,25	5,61	85,39	25,93	-20,67	28,8
3	1	5,02	2	226,43	13,7	22,07	49,84	4,05	79,52	25,74	-18,76	44,26
3	1	2,65	2	189,52	10,26	20,9	52,62	5,57	79,98	23	-18,33	30,19
3	1	1,29	2	173,22	8,63	15,01	52,36	5,71	80,81	23,25	-22,42	18,71
3	1	3,03	2	173,76	8,8	16,58	48,45	5,34	81,59	25,31	-14,48	43,56
3	1	1,81	2	262,9	16,09	21,05	62,63	5,15	80,75	28,71	-23,68	45,06
3	1	1,4	2	218,92	12,32	21,97	76,87	6,88	78,47	20,44	-17,02	45,39
4	1	1,06	2	231,42	14,31	9,04	37,06	2,72	79,81	29,13	-18,21	20,63
4	1	5,39	2	189,15	10,92	17,03	19,8	2,06	78,37	26,13	-18,72	36,59
4	1	4,94	2	219,94	13,2	20,92	51,73	3,89	81,45	27,23	-17,91	40,77
4	1	4,64	2	231,09	14,3	16,15	34,19	2,73	84,93	25,03	-18,89	42,74
4	1	4,49	2	206,49	12,5	7,47	16,7	1,36	78,23	25,44	-17,01	48,52
4	1	5,12	2	221,88	13,38	19,78	47,54	3,88	85,51	30,42	-19,66	25,87
1	1	8,02	2	192,18	10,66	17,7	48,02	4,99	70,83	18,21	-18,54	54,72
1	1	4,17	2	178,29	9,14	19,29	54,75	5,64	72,79	15,1	-15,54	52,09
1	1	8,03	2	204,71	12,18	17,97	29,46	2,94	70,01	23,87	-19,48	58,95
1	1	30,11	2	182,63	9,99	20,78	38,96	4	76,95	25,57	-14,23	62,46
1	1	6,53	2	203,12	11,87	18,35	39,87	3,94	75,51	25	-15,93	52,88
1	1	1,85	2	231,61	13,89	20,46	55,9	5,12	70,7	15,81	-22,89	37,91
1	1	2,64	2	188,56	10,86	10,56	23,06	2,06	81,47	24,63	-15,74	35,81
1	1	3,06	2	180,34	9,93	15,74	30,07	3,23	83,59	23,15	-14,08	53,27
1	1	7,65	2	187,79	10,57	18,22	34,57	3,55	76,13	24,44	-18,92	44,15
2	1	3,76	2	189,89	10,94	14,61	25,47	2,44	91,77	26,66	-19,23	26,47
2	1	3,41	2	201,78	11,89	18,18	35,09	3,03	90,48	24,65	-15,74	26,6
2	1	6,33	2	245,83	15,29	12,91	46,52	3,05	91,93	30,79	-15,62	56,89
2	1	9,13	2	202,2	12,1	15,65	20,57	1,8	93,73	28,84	-16,74	24,22
2	1	8,61	2	182,29	10,25	14,91	22,95	2,33	91,25	25,4	-17,07	26,26
2	1	5,3	2	198,48	11,71	15,36	27,08	2,32	91,98	28,66	-16,65	15,25
3	1	3,51	2	189,98	10,46	17,53	48,46	4,96	80,75	29,66	-20,73	39,95
3	1	1,29	2	215,92	12,5	20,15	58,07	5,81	81,21	26,8	-12,17	48,68
3	1	2,22	2	211,43	12,39	22,2	49,43	4,76	81,25	21,44	-13,2	28,9
3	1	2,82	2	239,16	14,62	20,34	52,5	4,25	76,59	20,54	-20,69	42,33
3	1	2,26	2	231,08	13,45	22,34	73,53	6,35	77,41	29,13	-22,35	27,87
3	1	17,13	2	205,22	12,13	20,06	36,79	3,45	78,48	26,82	-17,29	49,29
3	1	5,02	2	210,55	11,98	21,74	62,51	5,91	82,13	22,83	-16,57	35,05
4	1	5,47	2	188,25	10,64	16,22	32,45	3,46	81,03	24,33	-16,31	54,89
4	1	13,71	2	187,94	10,35	18,97	44,15	4,7	77,97	24,26	-17,2	54,93
4	1	14,84	2	205,26	12,25	17,91	30,18	2,73	79,31	19,51	-17,6	52,36
4	1	7,3	2	212,49	12,7	20,39	40,71	3,61	78	19,27	-17,25	49,77
4	1	2,64	2	212,89	12,38	17,13	52,97	5,3	80,01	26,84	-23,9	30,24
5	2	12,52	2	99,89	-0,13	10,17	11,64	1,95	79,16	32,27	-23,57	66,85
5	2	5,57	2	126,21	3,76	13,67	22,57	3,06	87,41	23,46	-19,24	48,68
5	2	14,68	2	97,21	-0,57	8,8	9,51	1,63	85,19	23,39	-19,91	46,93
6	2	25,54	2	92,89	-1,43	12,75	13,63	2,19	85,84	34,81	-17,12	60,32
6	2	10,04	2	105,68	0,53	19,95	26,68	3,65	86,13	18,16	-19,9	58,32
6	2	6,34	2	104,38	0,66	10,4	10,21	1,63	88,89	25,49	-17,32	40,39
6	2	7,94	2	99,24	-0,27	12,26	13,41	2,16	88,73	17,93	-18,44	30,08
6	2	15,82	2	93,45	-1,31	13,14	12,56	2,12	85,05	17,38	-16,42	45,94
6	2	4,81	2	115,96	2,29	13,97	21	3,04	90,26	24,35	-13,08	40,73
7	2	5,16	2	105,9	0,75	12,2	18,72	2,85	91,35	21,37	-16,31	34,53
7	2	4,97	2	106,66	0,94	14,31	16,19	2,45	93,23	25,3	-18,98	27,4
8	2	6,05	2	113,72	1,99	14,75	19,44	2,79	83,2	23,49	-18,77	45,56
8	2	7,65	2	110,36	1,58	11,81	13,67	2,1	88,59	30,42	-18,45	36,39
8	2	12,51	2	109,88	1,44	13,15	17,16	2,51	88,47	17,31	-17,27	52,93
8	2	4,78	2	115,73	2,32	13,37	19,01	2,67	89,92	17,59	-15,95	36,87
8	2	7,88	2	112,21	1,83	14,23	16,93	2,33	89,09	26,67	-16,87	34,92
8	2	6,32	2	106,84	1,1	7,13	6,67	1,06	88,79	21,87	-15,71	33,1
8	2	5,46	2	106,41	1	9,17	10,01	1,58	87,29	22,05	-15,77	52,88
9	2	20,08	2	92,06	-1,53	10,11	10,22	1,85	84,28	24,33	-15,12	64,2
9	2	13,49	2	89,03	-2,11	10	10	1,86	83,59	25,02	-16,11	55,84
9	2	13,81	2	95,51	-0,96	11,87	13,86	2,35	86,29	23,78	-16,44	57,59
9	2	11,35	2	96,61	-0,7	10,85	10,62	1,88	88,04	19,73	-14,42	38,98
9	2	8,57	2	95	-1,03	10,2	12,09	2,21	85,71	16,44	-16,31	57,73
5	2	8,62	2	95,8	-0,82	10,03	9,18	1,6	85,34	23,68	-20,99	53,52
5	2	4,5	2	100,84	0,08	7,04	9	1,58	84,5	23,47	-21,69	60,55
5	2	13,33	2	102,29	0,27	16,33	13,04	2	83,08	24,72	-22,6	71,78
5	2	9,73	2	96,23	-0,76	16,49	11,41	1,77	88,24	26,01	-19,34	47,46
8	2	16,49	2	109,96	1,55	13,05	11,9	1,76	83,11	24,51	-15,79	52,61
8	2	6,52	2	109,53	1,4	19,15	17,88	2,31	83,86	24,07	-15,87	41,03
8	2	3,64	2	135,72	4,86	14,94	30,34	3,86	87,24	21,67	-14,99	27,79
8	2	1,09	2	176,59	9,11	17,29	48,6	5,23	91,24	29,57	-21,9	20,59
8	2	1,83	2	128,86	4,25	8,14	16,23	2,21	85,76	21,9	-19,94	7,39
6	2	3,23	2	99,24	-0,33	11,99	15,85	2,53	81,47	22,8	-21,84	58,97
6	2	4,11	2	103,3	0,38	11,51	15,95	2,45	85,42	20,4	-17,41	43,98
6	2	4,56	2	111,38	1,62	16,32	20,15	2,84	86,68	21,44	-13,72	50,3
6	2	5,63	2	108,72	1,15	13,62	21,32	3,11	84,68	18,81	-14,19	49,35
6	2	17,58	2	96,42	-0,77	10,91	12,66	2,18	78,25	22,59	-16,96	74,09
6	2	3,81	2	105,11	0,69	10,78	15,38	2,44	88,38	25,27	-14,6	31,37
7	2	2,14	2	105,15	0,79	8,43	10,16	1,68	93,44	23,63	-17,22	10,47
7	2	5,94	2	102,22	0,29	11,06	10,9	1,77	92,6	26,72	-16,56	34,11
7	2	1,07	2	116,57	2,59	5,63	9,66	1,45	92,96	14,93	-22,08	24,54
7	2	2,46	2	121,48	3,18	11,21	18,73	2,56	88,26	18,51	-18,22	31,88
7	2	9,04	2	95,66	-0,86	13,32	10,19	1,73	90,07	19,97	-16,97	42,08
7	2	4,37	2	113,55	1,88	18,63	23,89	3,25	92,7	23,57	-17,98	37,37
7	2	4,86	2	125,25	3,62	12,29	23,33	3,05	89,12	24,76	-20,9	25,11
7	2	5,16	2	125,64	3,74	13,32	19,75	2,66	93,58	26,65	-19,59	28,03
9	2	11,13	2	94,44	-1,12	13,2	12,05	2,12	84,43	18,49	-15,33	51,9
9	2	8,46	2	93,94	-1,29	14,02	15,39	2,6	83,72	20,17	-14,61	48,52
9	2	4,19	2	85,1	-2,85	11,83	7,2	1,43	84,37	16,32	-14,4	44,11
9	2	3,85	2	88,96	-2,08	8,71	7,41	1,42	84,66	20,93	-15,14	31,94
9	2	7,23	2	87,93	-2,27	8,18	6,43	1,27	84,24	21,99	-15,01	40,88
9	2	17,3	2	85,1	-2,87	10,11	8,46	1,63	81,94	19,78	-14,15	61,78
5	2	4,24	2	101,39	0,16	11,63	9,9	1,62	87,46	21,91	-18,66	53,8
5	2	5,96	2	101,41	0,06	12,78	15,51	2,42	88,07	28,94	-18,61	49,35
5	2	4,26	2	108,85	1,38	8,23	10,76	1,74	89,51	25,61	-17,12	41,77
5	2	3,51	2	109,6	1,41	10,3	15,51	2,45	88,9	25,37	-18,59	35,89
8	2	2,19	2	109,74	1,51	10,7	12,62	1,87	81,12	24,89	-15,55	50,27
8	2	5,1	2	109,52	1,52	10,08	8,43	1,31	83,86	23,09	-16,11	47,26
8	2	8,58	2	106,83	1,04	16,73	13,17	1,79	79,88	22,91	-15,7	53,39
8	2	3,72	2	116,88	2,34	15,26	26,98	3,31	81,93	21,72	-15,9	52,07
8	2	3,28	2	125,87	3,29	18,73	39,62	4,66	86,85	25,83	-13,93	16,97
8	2	4,33	2	115,38	2,28	16,67	20,2	2,47	82,21	25,05	-16,47	40,85
6	2	15,11	2	95,47	-1,06	17,83	18,73	2,8	78,34	17,71	-14,68	63,64
6	2	3,94	2	119,62	2,94	12,07	16,89	2,36	84,91	24,66	-12,34	51,93
6	2	3,66	2	116,43	2,28	12,45	23,95	3,51	84,62	22,73	-20,08	39,84
7	2	3,23	2	118,93	2,76	10,42	19,97	2,9	92,15	29,2	-18,21	25,48
7	2	4,9	2	108,6	1,32	9,49	12,13	1,97	93,69	25,41	-14,2	25,1
7	2	3,85	2	96,21	-0,73	8,84	8,09	1,43	88,67	21,22	-15,7	26,27
7	2	2,84	2	143,96	5,94	12,07	28,69	3,64	91,66	26,19	-15,28	35,79
9	2	9,2	2	88,27	-2,41	20,02	17,99	2,72	83,09	25,08	-17,01	57,7
9	2	5,56	2	88,53	-2,28	10,05	12,8	2,37	82,78	25,03	-16,11	50,82
9	2	3,6	2	87,01	-2,49	14,23	9,53	1,58	82,73	25,62	-15,72	34,84
1	1	17,29	3	175,03	8,98	22,23	48,55	5,1	75,5	21,53	-16,98	50,55
1	1	3,82	3	177,2	9,68	14,46	27,55	2,82	82,43	22,13	-12,74	31,75
1	1	7,88	3	181,69	9,54	18,64	52,17	5,44	74,95	20,03	-16,93	59,82
2	1	8,07	3	157,73	7,64	13,81	26,22	3,02	90,45	26,4	-13,83	35,49
2	1	17,87	3	188,62	10,79	17,17	28,28	2,67	93,61	29,65	-14,18	39,82
2	1	7	3	187,85	10,65	17,72	32,11	3,12	93,07	25,89	-15,26	34,74
3	1	13,86	3	203,46	11,8	23,2	46,77	4,27	82,67	24,29	-15,94	42,06
3	1	6,4	3	186,3	10,2	16,14	43,16	4,71	84,08	24,51	-13,03	47,78
4	1	20,27	3	187,24	9,9	18,53	56,48	6,03	77,59	29,47	-17,56	54,45
4	1	16,59	3	204,36	11,72	23,16	50,42	5,06	74,73	24,05	-19,2	53,19
4	1	15,24	3	188,73	10,87	15,11	21,51	2,12	80,68	26,72	-14,67	56,73
4	1	17,23	3	189,8	10,69	18,77	36,5	3,99	76,36	18,51	-15,86	60,7
1	1	5,41	3	189,47	10,65	16,57	37,64	3,97	74,24	24,65	-17,52	37,72
1	1	8,34	3	159,19	7,39	23,77	45,69	4,76	73,54	24,22	-13,16	52,63
1	1	7,88	3	169,72	8,81	16,46	32,95	3,56	79,36	22,6	-14,98	40,58
2	1	4,81	3	170,47	9,05	14,71	23,35	2,62	87,79	23,38	-14,71	28,32
2	1	16,09	3	170,2	8,98	22,18	26,41	2,87	86,06	25,72	-14,61	48,23
2	1	5,64	3	156,08	7,46	14,36	25,87	2,97	89,61	28,39	-12,89	38,81
2	1	3,77	3	153	7,09	13,01	25,97	3,17	86,16	26,6	-15,58	24,48
2	1	8	3	156,5	7,62	13,33	19,06	2,22	84,03	22,63	-16,73	39,53
3	1	14,06	3	173,63	8,78	22,75	49,79	5,32	80,19	21,91	-13,66	63,31
3	1	4,97	3	139,64	4,73	22,26	56,89	5,58	74,39	28,83	-17,36	52,38
3	1	10,15	3	156,47	6,9	18,74	49,6	5,41	80,29	23,41	-14,61	55,11
4	1	4,47	3	197,46	11,61	20,43	25,82	2,56	73,11	22,43	-21,21	30,93
4	1	19,08	3	189,49	10,99	15,83	17,09	1,59	73,25	22,54	-21,3	57,04
4	1	6,08	3	196,82	11,49	18,49	31,96	2,84	78,39	21,19	-16,74	53,86
4	1	2,4	3	178,3	9,77	13,89	27,12	3,05	78,65	21,45	-18,85	14,96
1	1	8,71	3	175,31	9,44	15,19	29,59	3,18	77,2	22,34	-17,59	47,23
1	1	14,22	3	183,85	10,18	19,36	35,07	3,66	72,62	19,32	-16,88	68,44
1	1	26,28	3	167,62	8,48	21,67	37,44	4,11	78,27	25,07	-13,88	61,4
1	1	7,9	3	169,86	8,69	17,47	38,35	4,2	74,59	17,63	-15,12	50,71
2	1	7,57	3	171,39	9,08	15,17	21,23	2,3	81,02	25,68	-16,89	42,6
2	1	4,73	3	175,54	9,42	16,06	31,47	3,48	86,67	25,11	-17,12	43,22
4	1	10,82	3	198,89	11,41	21,81	42,72	4,39	70,92	9,37	-19,58	39,83
4	1	11,09	3	190,94	11,08	17,3	21,37	2,12	76,25	26,92	-17,11	58,49
4	1	7,15	3	204,81	12,03	19	38,26	3,88	79,59	23,14	-16,59	44,14
4	1	3,19	3	195,02	11,29	15,87	29,99	3,33	80,79	27,43	-14,38	26,09
4	1	11,09	3	191,19	10,88	21,22	37,11	3,55	81,93	27,57	-14,56	46,7
5	2	18,66	3	94,05	-1,44	10,65	9,6	1,64	81,54	34	-20,2	45,22
5	2	20,15	3	97,32	-0,55	11,76	10,17	1,65	80	30,21	-23,02	63,46
6	2	17,17	3	97,65	-0,59	12,37	14,9	2,45	88,15	24,03	-16,38	41,11
6	2	18,29	3	95,97	-0,92	12,93	15,99	2,6	84,99	34,24	-17,58	48,75
6	2	14,55	3	89,18	-2,03	5,77	6,9	1,3	85,31	23,94	-16,36	58,21
6	2	15,48	3	97,32	-0,57	9,58	10,93	1,84	86,67	23,94	-16,18	53,46
7	2	6,44	3	98,57	-0,31	7,75	8,01	1,41	87,71	20,09	-13,74	29,36
7	2	5,31	3	97,65	-0,48	7,7	8,61	1,51	88,64	20,07	-12,89	32,59
7	2	3,15	3	103,57	0,49	8,92	12,24	2,04	92,28	21,45	-13,41	20,53
7	2	2,57	3	101,98	0,22	7,68	11,97	2,03	95,1	21,53	-13,48	19,59
8	2	19,52	3	101,19	0,15	10,53	8,31	1,36	84,34	22,75	-16,34	59,33
8	2	27,7	3	100,88	0,08	9,05	9,15	1,52	84,46	22,22	-16,38	61,62
8	2	9,38	3	97,71	-0,45	9,36	7,39	1,28	86,68	23,65	-16,09	59,19
8	2	13,45	3	106,61	1	11,34	12,02	1,91	88,62	18,09	-17,86	44,35
8	2	10,73	3	97,99	-0,41	9,65	7,98	1,39	85,16	18,6	-17,54	43,35
9	2	5,84	3	87,79	-2,3	8,94	6,5	1,26	82,57	15,92	-16,35	48,94
9	2	6,06	3	91,74	-1,56	7,81	8,51	1,56	82,65	15,44	-17,73	49,36
9	2	14,02	3	86,21	-2,63	7,71	7,49	1,46	81,95	18,13	-16,96	67,22
9	2	6,42	3	86,76	-2,52	7,75	7,21	1,42	82,19	17,89	-15,82	53,24
5	2	7,93	3	92,02	-1,51	7,72	8,45	1,52	77,52	16,05	-20,02	55,63
5	2	30,44	3	95,75	-0,82	7,76	8,67	1,54	86,35	23,9	-19,57	61,36
5	2	13,48	3	92,21	-1,43	5,98	5,31	0,99	87,47	24,49	-19,36	52,91
5	2	14,54	3	95,06	-0,93	13,7	7,89	1,33	88,68	28,49	-18,85	46,11
8	2	32,95	3	102,4	0,37	9,42	7,47	1,23	78,37	20,11	-16,64	64,43
8	2	16,94	3	105,46	0,86	17,26	9,78	1,45	81,55	22,99	-18,02	46,88
8	2	4,05	3	106,96	1,11	8,9	8,18	1,33	85,48	20,13	-13,84	34,09
6	2	15,44	3	87,28	-2,39	5,98	5,68	1,08	78,62	20,33	-15,18	62,34
7	2	4,6	3	97,84	-0,45	6,96	9,09	1,6	89,04	27,17	-19,51	37,67
7	2	5,45	3	110,17	1,6	9,19	10,6	1,63	95,31	25,21	-16,25	33,71
9	2	14,14	3	93,04	-1,32	8,92	8,19	1,51	83,32	20,47	-15,46	58,99
9	2	33,13	3	84,06	-3,06	9,84	6,96	1,39	82	18,39	-13,95	62,35
9	2	18,14	3	85,18	-2,84	7,09	7,17	1,45	78,36	22,22	-16,37	66,82
9	2	17,74	3	82,73	-3,33	8,16	6,17	1,26	78,4	21,16	-15,86	66,67
9	2	8,46	3	86,69	-2,56	8,02	8,52	1,69	81,1	18,79	-16,46	59,33
9	2	6,77	3	93,57	-1,19	7,78	6,43	1,22	86,43	19,67	-14,12	36,55
5	2	6,67	3	96,16	-0,75	7,32	8,88	1,55	84,88	24,56	-21,83	60,58
5	2	6,75	3	93,52	-1,26	8,11	10,35	1,84	78,34	19,95	-19,69	74,39
8	2	4,71	3	112,62	2,02	6,67	7,39	1,13	83,59	24,33	-15,81	50,35
8	2	3,41	3	114,8	2,28	9,15	13,43	1,98	82,58	23,62	-18,52	38,36
6	2	7,4	3	89,91	-1,93	11,23	9,71	1,64	81,02	17,68	-17,23	61,18
6	2	4,97	3	95,21	-1,01	8,58	13,35	2,3	84,78	16,75	-15,42	48,22
6	2	3,26	3	95,9	-0,8	8,01	8,87	1,55	83,8	19,36	-15,4	45,44
6	2	15,27	3	90,76	-1,79	8,72	10,64	1,89	84,16	26,16	-16,63	59,04
7	2	10,51	3	98,63	-0,37	10,27	12,98	2,13	89,24	25,74	-16,63	41,89
7	2	23,46	3	97,08	-0,62	12,66	11,06	1,85	88,44	23,59	-15,71	53,29
9	2	3,8	3	82,05	-3,48	8,72	6,75	1,33	82,47	19,39	-15,99	49,95
9	2	12,32	3	78,79	-4,19	8,97	6,72	1,39	77,77	20,19	-17,41	64,77
9	2	14,81	3	84,46	-2,97	8,03	6,41	1,31	81,53	24,55	-16,54	50,93
